# Supplementary material for: Diversity of Akanthomyces on moths (Lepidoptera) in Thailand
Source: MycoKeys. 2020 Jul 30;71:1–22. doi: 10.3897/mycokeys.71.55126 (PMC7410849; doi:10.3897/mycokeys.71.55126)
Supplement: XML Treatment for Akanthomyces noctuidarum [file mycokeys.71.55126-treatment1.xml]

<!DOCTYPE tp:taxon-treatment
  PUBLIC "-//TaxonX//DTD Taxonomic Treatment Publishing DTD v0 20100105//EN" "tax-treatment-NSO.dtd">
<tp:taxon-treatment xmlns:tp="http://www.plazi.org/taxpub"><tp:treatment-meta><kwd-group><label>Taxon classification</label><kwd><named-content xmlns:xlink="http://www.w3.org/1999/xlink" content-type="kingdom">Fungi</named-content></kwd><kwd><named-content xmlns:xlink="http://www.w3.org/1999/xlink" content-type="order">Hypocreales</named-content></kwd><kwd><named-content xmlns:xlink="http://www.w3.org/1999/xlink" content-type="family">Cordycipitaceae</named-content></kwd></kwd-group><mixed-citation publication-type="journal"><person-group><name><surname>Aini</surname><given-names>Arifah Nur</given-names></name><name><surname>Mongkolsamrit</surname><given-names>Suchada</given-names></name><name><surname>Wijanarka</surname><given-names>Wijanarka</given-names></name><name><surname>Thanakitpipattana</surname><given-names>Donnaya</given-names></name><name><surname>Luangsa-ard</surname><given-names>J. Jennifer</given-names></name><name><surname>Budiharjo</surname><given-names>Anto</given-names></name></person-group><article-title>Diversity of <italic><tp:taxon-name><tp:taxon-name-part taxon-name-part-type="genus" reg="Akanthomyces">Akanthomyces</tp:taxon-name-part></tp:taxon-name></italic> on moths (<tp:taxon-name><tp:taxon-name-part taxon-name-part-type="order">Lepidoptera</tp:taxon-name-part></tp:taxon-name>) in Thailand</article-title><source>MycoKeys</source><day>30</day><month>7</month><year>2020</year><volume>71</volume><fpage>1</fpage><lpage>22</lpage><pub-id pub-id-type="doi">10.3897/mycokeys.71.55126</pub-id></mixed-citation></tp:treatment-meta><tp:nomenclature><tp:taxon-name><object-id xmlns:xlink="http://www.w3.org/1999/xlink" content-type="arpha" xlink:type="simple">03ED234C-1C2E-5BD0-9146-DD13D4C2C0F1</object-id>
            <tp:taxon-name-part taxon-name-part-type="genus" reg="Akanthomyces">Akanthomyces</tp:taxon-name-part>
            <tp:taxon-name-part taxon-name-part-type="species" reg="noctuidarum">noctuidarum</tp:taxon-name-part>
            <object-id xmlns:xlink="http://www.w3.org/1999/xlink" content-type="mycobank" xlink:type="simple">835652</object-id>
          </tp:taxon-name><tp:taxon-authority>Aini, Luangsa-ard, Mongkolsamrit &amp; Thanakitpipattana</tp:taxon-authority><tp:taxon-status xmlns:xlink="http://www.w3.org/1999/xlink" xlink:type="simple">sp. nov.</tp:taxon-status><xref ref-type="fig" rid="F2">Figure 2</xref></tp:nomenclature><tp:treatment-sec sec-type="material" id="SECID0EGEAK"><title>Type.</title><p>Thailand. Narathiwat Province, Hala Bala Wildlife Sanctuary, Headquarter Nature Trail; <named-content xmlns:xlink="http://www.w3.org/1999/xlink" content-type="dwc:verbatimCoordinates" xlink:type="simple"><named-content content-type="geo-json" specific-use="{&#34;type&#34;:&#34;Point&#34;,&#34;coordinates&#34;:[115.716667,20.466667]}" id="NCID0EPEAK" xlink:type="simple">5°928'N, 101°883'E</named-content></named-content>; on adult moth; 3 Mar 2009; K. Tasanathai (KT), P. Puyngain (PP), T. Chohmee (TC) (holotype <abbrev xmlns:xlink="http://www.w3.org/1999/xlink" content-type="institution" xlink:title="BIOTEC Bangkok Herbarium" id="ABBRID0EUEAK" xlink:type="simple">BBH</abbrev> 26019 dried culture; ex-type living culture <abbrev xmlns:xlink="http://www.w3.org/1999/xlink" xlink:title="BIOTEC Culture Collection" id="ABBRID0EZEAK" xlink:type="simple">BCC</abbrev> 36265). GenBank: <abbrev xmlns:xlink="http://www.w3.org/1999/xlink" xlink:title="internal transcribed spacers" id="ABBRID0E4EAK" xlink:type="simple">ITS</abbrev> = MT356072, <abbrev xmlns:xlink="http://www.w3.org/1999/xlink" xlink:title="large subunit" id="ABBRID0EBFAK" xlink:type="simple">LSU</abbrev> = MT356084, <italic><abbrev xmlns:xlink="http://www.w3.org/1999/xlink" xlink:title="translation elongation factor" id="ABBRID0EGFAK" xlink:type="simple">TEF</abbrev></italic> = MT477978, <italic>RPB1</italic> = MT477994, <italic>RPB2</italic> = MT477987.</p></tp:treatment-sec><tp:treatment-sec sec-type="etymology" id="SECID0EOFAK"><title>Etymology.</title><p>Referring to the host (<tp:taxon-name><tp:taxon-name-part taxon-name-part-type="family">Noctuidae</tp:taxon-name-part></tp:taxon-name>, <tp:taxon-name><tp:taxon-name-part taxon-name-part-type="order">Lepidoptera</tp:taxon-name-part></tp:taxon-name>) where the fungus was found.</p></tp:treatment-sec><tp:treatment-sec sec-type="description" id="SECID0E5FAK"><title>Description.</title><p>Teleomorph: Adult moth attached to the midrib of monocotyledonous leaf or undersides of dicotyledonous leaf covered by white to cream mycelium (OAC816). Stroma arising from host body and wing veins, white to cream, cylindrical, length ca. 5 mm. Perithecia superficial, orange to light brown (OAC825), few to numerous, crowded at the tip of the stroma or growing directly from mycelium in host body and wing veins, ovoid, (530–)623–993(–1000) × (290–)308–413(–425) µm. <italic>Asci</italic> cylindrical, hyaline, (170–)196–423(–550) × (2–)2.7–3.8(–4) µm. Ascospores cylindrical, filiform, hyaline, multi-septate, breaking into one-celled fragments at maturity, (6–)7–10.7(–13) × 1 µm.</p><p>Anamorph: Synnemata arising from moth body and wing veins, white to cream (OAC816), erect, simple, cylindrical to clavate, (650–)668–1191(–1500) × (50–)53.4–102(–120) µm. Conidiogenous cells produced along the synnemata, monophialidic or polyphialidic. Phialides cylindrical with papillate end, hyaline, (5–)6.8–9(–10) × (1.8–) 2–2.4(–3) µm. Conidia cylindrical with round end, hyaline, (3–)3.5–4.5(–6) × 1 µm.</p></tp:treatment-sec><tp:treatment-sec sec-type="description" id="SECID0EHGAK"><title>Culture characters.</title><p>Colony on PDA growing with a diameter of 20–24 mm in 14 days, circular, flat to raised, entire edges, white (OAC909) and fluffy mycelium. Colony reverse cream (OAC814). Colony on OA growing with a diameter of 20–25 mm in 14 days, circular, flat to raised, entire, white (OAC 909) and fluffy mycelium. Colony reverse uncolored. Conidia and reproductive structures not observed on both, PDA and OA in 14 days.</p><fig id="F2" position="float" orientation="portrait"><object-id xmlns:xlink="http://www.w3.org/1999/xlink" content-type="doi" xlink:type="simple">10.3897/mycokeys.71.55126.figure2</object-id><object-id xmlns:xlink="http://www.w3.org/1999/xlink" content-type="arpha" xlink:type="simple">8145337C-7B7F-5A3E-85D8-D4C8AF1DDAB6</object-id><label>Figure 2.</label><caption><p><italic><tp:taxon-name><tp:taxon-name-part taxon-name-part-type="genus" reg="Akanthomyces">Akanthomyces</tp:taxon-name-part> <tp:taxon-name-part taxon-name-part-type="species" reg="noctuidarum">noctuidarum</tp:taxon-name-part></tp:taxon-name></italic> (<abbrev xmlns:xlink="http://www.w3.org/1999/xlink" content-type="institution" xlink:title="BIOTEC Bangkok Herbarium" id="ABBRID0E6GAK" xlink:type="simple">BBH</abbrev> 26019, <abbrev xmlns:xlink="http://www.w3.org/1999/xlink" xlink:title="BIOTEC Culture Collection" id="ABBRID0EEHAK" xlink:type="simple">BCC</abbrev> 36265) <bold>A, B</bold> fungus on adult moth <bold>C–F</bold> perithecia <bold>G</bold> asci <bold>H</bold> tip of ascus <bold>I</bold> ascus with ascospores <bold>J</bold> ascospores with clear septae <bold>K</bold> ascospores break into part-spores <bold>L–Q</bold> synnemata <bold>R–T</bold> phialides through the length of synnema <bold>U</bold> phialides at the tip of synnema <bold>V</bold> conidia <bold>W, X</bold> culture on PDA 14 days <bold>X</bold> reverse <bold>Y, Z</bold> culture on OA 14 days <bold>Z</bold> reverse. Scale bars: 1 cm (<bold>A, B, W, X, Y, Z</bold>); 5 mm (<bold>C, I, J, K</bold>); 1 mm (<bold>D, E, L</bold>); 200 µm (<bold>F, M, N, O, P, Q</bold>); 50 µm (<bold>G</bold>); 10 µm (<bold>H, R, S, T, U, V</bold>).</p></caption><graphic xmlns:xlink="http://www.w3.org/1999/xlink" xlink:href="mycokeys-71-001-g002.jpg" position="float" orientation="portrait" xlink:type="simple" id="oo_437783.jpg"><uri content-type="original_file" xlink:type="simple">https://binary.pensoft.net/fig/437783</uri></graphic></fig></tp:treatment-sec><tp:treatment-sec sec-type="distribution" id="SECID0EXIAK"><title>Distribution.</title><p>Thailand, known from various national parks throughout the country.</p></tp:treatment-sec><tp:treatment-sec sec-type="ecology" id="SECID0E3IAK"><title>Ecology.</title><p>All specimens were found on the underside of leaves of plants.</p></tp:treatment-sec><tp:treatment-sec sec-type="material" id="SECID0EBJAK"><title>Additional specimens examined.</title><p>Thailand. Nakhon Ratchasima Province, Khao Yai National Park, Km.29; <named-content xmlns:xlink="http://www.w3.org/1999/xlink" content-type="dwc:verbatimCoordinates" xlink:type="simple"><named-content content-type="geo-json" specific-use="{&#34;type&#34;:&#34;Point&#34;,&#34;coordinates&#34;:[108.016667,25.850000]}" id="NCID0EKJAK" xlink:type="simple">14°711'N, 101°421'E</named-content></named-content>; on adult moth; 24 Jan 2006; KT, W. Chaygate (WC), S. Sivichai, Le Tan Hung (BBH16595). Narathiwat Province, Hala Bala Wildlife Sanctuary, Headquarter Nature Trail; <named-content xmlns:xlink="http://www.w3.org/1999/xlink" content-type="dwc:verbatimCoordinates" xlink:type="simple"><named-content content-type="geo-json" specific-use="{&#34;type&#34;:&#34;Point&#34;,&#34;coordinates&#34;:[115.716667,20.466667]}" id="NCID0ESJAK" xlink:type="simple">5°928'N, 101°883'E</named-content></named-content>; on adult moth; 19 Feb 2011; KT (BBH30267, <abbrev xmlns:xlink="http://www.w3.org/1999/xlink" xlink:title="BIOTEC Culture Collection" id="ABBRID0EXJAK" xlink:type="simple">BCC</abbrev> 47498). Kamphaeng Phet Province, Khlong Lan National Park, Saphan Ton Nature Trail; <named-content xmlns:xlink="http://www.w3.org/1999/xlink" content-type="dwc:verbatimCoordinates" xlink:type="simple"><named-content content-type="geo-json" specific-use="{&#34;type&#34;:&#34;Point&#34;,&#34;coordinates&#34;:[104.350000,19.383333]}" id="NCID0E5JAK" xlink:type="simple">16°203'N, 99°321'E</named-content></named-content>; on adult moth; 6 Nov 2007; BT, KT, WC, S. Mongkolsamrit (SM), P. Srikitikulchai (PS), R. Ridkaew (RR), A. Khonsanit (AK) (BBH22738, <abbrev xmlns:xlink="http://www.w3.org/1999/xlink" xlink:title="BIOTEC Culture Collection" id="ABBRID0EDKAK" xlink:type="simple">BCC</abbrev> 28571).</p></tp:treatment-sec><tp:treatment-sec sec-type="notes" id="SECID0EHKAK"><title>Notes.</title><p>This species produced both, anamorph and teleomorph. The type strain of this species, <abbrev xmlns:xlink="http://www.w3.org/1999/xlink" content-type="institution" xlink:title="BIOTEC Bangkok Herbarium" id="ABBRID0ENKAK" xlink:type="simple">BBH</abbrev> 26019/ <abbrev xmlns:xlink="http://www.w3.org/1999/xlink" xlink:title="BIOTEC Culture Collection" id="ABBRID0ESKAK" xlink:type="simple">BCC</abbrev> 36265, consisted of both, anamorph and teleomorph. The other strains produced only one morph on the insect, either anamorph or teleomorph.</p></tp:treatment-sec></tp:taxon-treatment>
