# Supplementary material for: Diversity of Akanthomyces on moths (Lepidoptera) in Thailand
Source: MycoKeys. 2020 Jul 30;71:1–22. doi: 10.3897/mycokeys.71.55126 (PMC7410849; doi:10.3897/mycokeys.71.55126)
Supplement: XML Treatment for Akanthomyces pyralidarum [file mycokeys.71.55126-treatment2.xml]

<!DOCTYPE tp:taxon-treatment
  PUBLIC "-//TaxonX//DTD Taxonomic Treatment Publishing DTD v0 20100105//EN" "tax-treatment-NSO.dtd">
<tp:taxon-treatment xmlns:tp="http://www.plazi.org/taxpub"><tp:treatment-meta><kwd-group><label>Taxon classification</label><kwd><named-content xmlns:xlink="http://www.w3.org/1999/xlink" content-type="kingdom">Fungi</named-content></kwd><kwd><named-content xmlns:xlink="http://www.w3.org/1999/xlink" content-type="order">Hypocreales</named-content></kwd><kwd><named-content xmlns:xlink="http://www.w3.org/1999/xlink" content-type="family">Cordycipitaceae</named-content></kwd></kwd-group><mixed-citation publication-type="journal"><person-group><name><surname>Aini</surname><given-names>Arifah Nur</given-names></name><name><surname>Mongkolsamrit</surname><given-names>Suchada</given-names></name><name><surname>Wijanarka</surname><given-names>Wijanarka</given-names></name><name><surname>Thanakitpipattana</surname><given-names>Donnaya</given-names></name><name><surname>Luangsa-ard</surname><given-names>J. Jennifer</given-names></name><name><surname>Budiharjo</surname><given-names>Anto</given-names></name></person-group><article-title>Diversity of <italic><tp:taxon-name><tp:taxon-name-part taxon-name-part-type="genus" reg="Akanthomyces">Akanthomyces</tp:taxon-name-part></tp:taxon-name></italic> on moths (<tp:taxon-name><tp:taxon-name-part taxon-name-part-type="order">Lepidoptera</tp:taxon-name-part></tp:taxon-name>) in Thailand</article-title><source>MycoKeys</source><day>30</day><month>7</month><year>2020</year><volume>71</volume><fpage>1</fpage><lpage>22</lpage><pub-id pub-id-type="doi">10.3897/mycokeys.71.55126</pub-id></mixed-citation></tp:treatment-meta><tp:nomenclature><tp:taxon-name><object-id xmlns:xlink="http://www.w3.org/1999/xlink" content-type="arpha" xlink:type="simple">4A4A3532-007C-5DD0-9120-2E31BE126704</object-id>
            <tp:taxon-name-part taxon-name-part-type="genus" reg="Akanthomyces">Akanthomyces</tp:taxon-name-part>
            <tp:taxon-name-part taxon-name-part-type="species" reg="pyralidarum">pyralidarum</tp:taxon-name-part>
            <object-id xmlns:xlink="http://www.w3.org/1999/xlink" content-type="mycobank" xlink:type="simple">835653</object-id>
          </tp:taxon-name><tp:taxon-authority>Aini, Luangsa-ard, Mongkolsamrit &amp; Thanakitpipattana</tp:taxon-authority><tp:taxon-status xmlns:xlink="http://www.w3.org/1999/xlink" xlink:type="simple">sp. nov.</tp:taxon-status><xref ref-type="fig" rid="F3">Figure 3</xref></tp:nomenclature><tp:treatment-sec sec-type="material" id="SECID0EDMAK"><title>Type.</title><p>Thailand. Kanchanaburi Province, Thung Yai Naresuan Wildlife Sanctuary, Krathon Ruesi Nature Trail; <named-content xmlns:xlink="http://www.w3.org/1999/xlink" content-type="dwc:verbatimCoordinates" xlink:type="simple"><named-content content-type="geo-json" specific-use="{&#34;type&#34;:&#34;Point&#34;,&#34;coordinates&#34;:[108.416667,26.433333]}" id="NCID0EMMAK" xlink:type="simple">14°746'N, 98°625'E</named-content></named-content>; on adult moth; 11 Dec 2007; KT, SM, RR, B. Thongnuch (BT) (holotype BBH23823 dried culture, ex-type living culture <abbrev xmlns:xlink="http://www.w3.org/1999/xlink" xlink:title="BIOTEC Culture Collection" id="ABBRID0ERMAK" xlink:type="simple">BCC</abbrev> 28816). GenBank: <abbrev xmlns:xlink="http://www.w3.org/1999/xlink" xlink:title="internal transcribed spacers" id="ABBRID0EVMAK" xlink:type="simple">ITS</abbrev> = <ext-link xmlns:xlink="http://www.w3.org/1999/xlink" ext-link-type="gen" xlink:href="MT356080" xlink:type="simple">MT356080</ext-link>, <abbrev xmlns:xlink="http://www.w3.org/1999/xlink" xlink:title="large subunit" id="ABBRID0E5MAK" xlink:type="simple">LSU</abbrev> = <ext-link xmlns:xlink="http://www.w3.org/1999/xlink" ext-link-type="gen" xlink:href="MT356091" xlink:type="simple">MT356091</ext-link>, <italic><abbrev xmlns:xlink="http://www.w3.org/1999/xlink" xlink:title="translation elongation factor" id="ABBRID0EINAK" xlink:type="simple">TEF</abbrev></italic> = <ext-link xmlns:xlink="http://www.w3.org/1999/xlink" ext-link-type="gen" xlink:href="MT477982" xlink:type="simple">MT477982</ext-link>, <italic>RPB1</italic> = <ext-link xmlns:xlink="http://www.w3.org/1999/xlink" ext-link-type="gen" xlink:href="MT478000" xlink:type="simple">MT478000</ext-link>, <italic>RPB2</italic> = <ext-link xmlns:xlink="http://www.w3.org/1999/xlink" ext-link-type="gen" xlink:href="MT478007" xlink:type="simple">MT478007</ext-link>.</p></tp:treatment-sec><tp:treatment-sec sec-type="etymology" id="SECID0E6NAK"><title>Etymology.</title><p>Refers to the host (<tp:taxon-name><tp:taxon-name-part taxon-name-part-type="family">Pyralidae</tp:taxon-name-part></tp:taxon-name>, <tp:taxon-name><tp:taxon-name-part taxon-name-part-type="order">Lepidoptera</tp:taxon-name-part></tp:taxon-name>) of the fungus.</p></tp:treatment-sec><tp:treatment-sec sec-type="description" id="SECID0EPOAK"><title>Description.</title><p>Teleomorph: Adult moth attached on the undersides of dicotyledonous leaf covered by white to cream mycelium (OAC816). Stroma arising from host body and wings, white to cream (OAC816), cylindrical. Perithecia superficial, crowded at the tip of stroma or growing directly from mycelium that covers the host body, few to numerous, ovoid to obpyriform, (290–)342–580(–650) × (150–)186–291(–340) µm. Asci cylindrical, the bottom of asci thicker than the middle part, (170–)222–329(–360) × (2–)2.5–3.3(–4) µm. Ascospores hyaline, filiform, multi-septate, discharged into part-spores, (5–)5.9–9.4(–12) × 1 µm.</p></tp:treatment-sec><tp:treatment-sec sec-type="description" id="SECID0EUOAK"><title>Culture characters.</title><p>Colonies on PDA growing with a diameter of 23–28 mm in 14 days, white (OAC909), circular, flat, entire. Colony reverse pale yellow (OAC856) at the center. Conidia and reproductive structures not observed. Colonies on OA growing with a diameter of 27–30 mm in 14 days, white (OAC909), circular, flat, entire. Colony reverse uncolored. Conidia and reproductive structures not observed.</p><fig id="F3" position="float" orientation="portrait"><object-id xmlns:xlink="http://www.w3.org/1999/xlink" content-type="doi" xlink:type="simple">10.3897/mycokeys.71.55126.figure3</object-id><object-id xmlns:xlink="http://www.w3.org/1999/xlink" content-type="arpha" xlink:type="simple">8C2C7368-83E1-5ACA-ABF2-5D2130E3C69E</object-id><label>Figure 3.</label><caption><p><italic><tp:taxon-name><tp:taxon-name-part taxon-name-part-type="genus" reg="Akanthomyces">Akanthomyces</tp:taxon-name-part> <tp:taxon-name-part taxon-name-part-type="species" reg="pyralidarum">pyralidarum</tp:taxon-name-part></tp:taxon-name></italic> (<abbrev xmlns:xlink="http://www.w3.org/1999/xlink" content-type="institution" xlink:title="BIOTEC Bangkok Herbarium" id="ABBRID0EMPAK" xlink:type="simple">BBH</abbrev> 23823, <abbrev xmlns:xlink="http://www.w3.org/1999/xlink" xlink:title="BIOTEC Culture Collection" id="ABBRID0ERPAK" xlink:type="simple">BCC</abbrev> 28816) <bold>A</bold> fungus on adult moth <bold>B–F</bold> perithecia <bold>G, H</bold> asci <bold>I</bold> tip of ascus with immature ascospore <bold>J</bold> tip of ascus with mature ascospores <bold>K</bold> ascospores <bold>L, M</bold> culture on PDA 14 days <bold>M</bold> reverse <bold>N, O</bold> culture on OA 14 days <bold>O</bold> reverse <bold>P</bold> culture on OA 28 days. Scale bars: 1 cm (<bold>A, L, M, N, O, P</bold>); 1 mm (<bold>B</bold>); 500 µm (<bold>C, D, E</bold>); 100 µm (<bold>F</bold>); 10 µm (<bold>G, H</bold>); 5 µm (<bold>I, J, K</bold>).</p></caption><graphic xmlns:xlink="http://www.w3.org/1999/xlink" xlink:href="mycokeys-71-001-g003.jpg" position="float" orientation="portrait" xlink:type="simple" id="oo_437784.jpg"><uri content-type="original_file" xlink:type="simple">https://binary.pensoft.net/fig/437784</uri></graphic></fig></tp:treatment-sec><tp:treatment-sec sec-type="distribution" id="SECID0E3QAK"><title>Distribution.</title><p>Thailand, known from various national parks throughout the country.</p></tp:treatment-sec><tp:treatment-sec sec-type="ecology" id="SECID0EBRAK"><title>Ecology.</title><p>All specimens are found on the underside of leaves of plants.</p></tp:treatment-sec><tp:treatment-sec sec-type="material" id="SECID0EGRAK"><title>Additional specimens examined.</title><p>Thailand. Chiang Mai Province, Huai Nam Dang National Park, Pong Dueat Pa Pae Geyser; <named-content xmlns:xlink="http://www.w3.org/1999/xlink" content-type="dwc:verbatimCoordinates" xlink:type="simple"><named-content content-type="geo-json" specific-use="{&#34;type&#34;:&#34;Point&#34;,&#34;coordinates&#34;:[113.716667,21.016667]}" id="NCID0EPRAK" xlink:type="simple">19°121'N, 98°943'E</named-content></named-content>; on adult moth; 5 Sep 2008; KT, WC, PS, AK, SM (<abbrev xmlns:xlink="http://www.w3.org/1999/xlink" content-type="institution" xlink:title="BIOTEC Bangkok Herbarium" id="ABBRID0EURAK" xlink:type="simple">BBH</abbrev> 24623, <abbrev xmlns:xlink="http://www.w3.org/1999/xlink" xlink:title="BIOTEC Culture Collection" id="ABBRID0EZRAK" xlink:type="simple">BCC</abbrev> 32191). Phetchabun Province, Nam Nao National Park, Headquarter Nature Trail; <named-content xmlns:xlink="http://www.w3.org/1999/xlink" content-type="dwc:verbatimCoordinates" xlink:type="simple"><named-content content-type="geo-json" specific-use="{&#34;type&#34;:&#34;Point&#34;,&#34;coordinates&#34;:[112.183333,28.800000]}" id="NCID0EASAK" xlink:type="simple">16°768'N, 101°671'E</named-content></named-content>; on adult moth; 24 Nov 2009; KT, TC, AK (<abbrev xmlns:xlink="http://www.w3.org/1999/xlink" content-type="institution" xlink:title="BIOTEC Bangkok Herbarium" id="ABBRID0EFSAK" xlink:type="simple">BBH</abbrev> 27293, <abbrev xmlns:xlink="http://www.w3.org/1999/xlink" xlink:title="BIOTEC Culture Collection" id="ABBRID0EKSAK" xlink:type="simple">BCC</abbrev> 40869). Kanchanaburi Province, Thung Yai Naresuan Wildlife Sanctuary, Thi Khong Protect Forest Unit; <named-content xmlns:xlink="http://www.w3.org/1999/xlink" content-type="dwc:verbatimCoordinates" xlink:type="simple"><named-content content-type="geo-json" specific-use="{&#34;type&#34;:&#34;Point&#34;,&#34;coordinates&#34;:[108.416667,26.433333]}" id="NCID0ERSAK" xlink:type="simple">14°746'N, 98°625'E</named-content></named-content>; on adult moth; 12 Dec 2007; KT, SM, RR, BT (<abbrev xmlns:xlink="http://www.w3.org/1999/xlink" content-type="institution" xlink:title="BIOTEC Bangkok Herbarium" id="ABBRID0EWSAK" xlink:type="simple">BBH</abbrev> 23778, <abbrev xmlns:xlink="http://www.w3.org/1999/xlink" xlink:title="BIOTEC Culture Collection" id="ABBRID0E2SAK" xlink:type="simple">BCC</abbrev> 29197).</p></tp:treatment-sec><tp:treatment-sec sec-type="notes" id="SECID0E6SAK"><title>Notes.</title><p><italic><tp:taxon-name><tp:taxon-name-part taxon-name-part-type="genus" reg="Akanthomyces">Akanthomyces</tp:taxon-name-part> <tp:taxon-name-part taxon-name-part-type="species" reg="pyralidarum">pyralidarum</tp:taxon-name-part></tp:taxon-name></italic> is found only in its teleomorph state. This species differs from <italic><tp:taxon-name><tp:taxon-name-part taxon-name-part-type="genus" reg="Akanthomyces">Akanthomyces</tp:taxon-name-part> <tp:taxon-name-part taxon-name-part-type="species" reg="noctuidarum">noctuidarum</tp:taxon-name-part></tp:taxon-name></italic> by having smaller perithecia (290–650 × 150–340 µm) than <italic><tp:taxon-name><tp:taxon-name-part taxon-name-part-type="genus" reg="Akanthomyces">A.</tp:taxon-name-part> <tp:taxon-name-part taxon-name-part-type="species" reg="noctuidarum">noctuidarum</tp:taxon-name-part></tp:taxon-name></italic> (530–1000 × 290–425 µm).</p></tp:treatment-sec></tp:taxon-treatment>
