# Supplementary material for: Diversity of Akanthomyces on moths (Lepidoptera) in Thailand
Source: MycoKeys. 2020 Jul 30;71:1–22. doi: 10.3897/mycokeys.71.55126 (PMC7410849; doi:10.3897/mycokeys.71.55126)
Supplement: XML Treatment for Akanthomyces tortricidarum [file mycokeys.71.55126-treatment3.xml]

<!DOCTYPE tp:taxon-treatment
  PUBLIC "-//TaxonX//DTD Taxonomic Treatment Publishing DTD v0 20100105//EN" "tax-treatment-NSO.dtd">
<tp:taxon-treatment xmlns:tp="http://www.plazi.org/taxpub"><tp:treatment-meta><kwd-group><label>Taxon classification</label><kwd><named-content xmlns:xlink="http://www.w3.org/1999/xlink" content-type="kingdom">Fungi</named-content></kwd><kwd><named-content xmlns:xlink="http://www.w3.org/1999/xlink" content-type="order">Hypocreales</named-content></kwd><kwd><named-content xmlns:xlink="http://www.w3.org/1999/xlink" content-type="family">Cordycipitaceae</named-content></kwd></kwd-group><mixed-citation publication-type="journal"><person-group><name><surname>Aini</surname><given-names>Arifah Nur</given-names></name><name><surname>Mongkolsamrit</surname><given-names>Suchada</given-names></name><name><surname>Wijanarka</surname><given-names>Wijanarka</given-names></name><name><surname>Thanakitpipattana</surname><given-names>Donnaya</given-names></name><name><surname>Luangsa-ard</surname><given-names>J. Jennifer</given-names></name><name><surname>Budiharjo</surname><given-names>Anto</given-names></name></person-group><article-title>Diversity of <italic><tp:taxon-name><tp:taxon-name-part taxon-name-part-type="genus" reg="Akanthomyces">Akanthomyces</tp:taxon-name-part></tp:taxon-name></italic> on moths (<tp:taxon-name><tp:taxon-name-part taxon-name-part-type="order">Lepidoptera</tp:taxon-name-part></tp:taxon-name>) in Thailand</article-title><source>MycoKeys</source><day>30</day><month>7</month><year>2020</year><volume>71</volume><fpage>1</fpage><lpage>22</lpage><pub-id pub-id-type="doi">10.3897/mycokeys.71.55126</pub-id></mixed-citation></tp:treatment-meta><tp:nomenclature><tp:taxon-name><object-id xmlns:xlink="http://www.w3.org/1999/xlink" content-type="arpha" xlink:type="simple">44263CF5-64D3-5F00-AE8C-F350554C70F3</object-id>
            <tp:taxon-name-part taxon-name-part-type="genus" reg="Akanthomyces">Akanthomyces</tp:taxon-name-part>
            <tp:taxon-name-part taxon-name-part-type="species" reg="tortricidarum">tortricidarum</tp:taxon-name-part>
            <object-id xmlns:xlink="http://www.w3.org/1999/xlink" content-type="mycobank" xlink:type="simple">835654</object-id>
          </tp:taxon-name><tp:taxon-authority>Aini, Luangsa-ard, Mongkolsamrit &amp; Thanakitpipattana</tp:taxon-authority><tp:taxon-status xmlns:xlink="http://www.w3.org/1999/xlink" xlink:type="simple">sp. nov.</tp:taxon-status><xref ref-type="fig" rid="F4">Figure 4</xref></tp:nomenclature><tp:treatment-sec sec-type="material" id="SECID0ETVAK"><title>Type.</title><p>Thailand. Nakhon Ratchasima Province, Khao Yai National Park, Mo Sing To Nature Trail; <named-content xmlns:xlink="http://www.w3.org/1999/xlink" content-type="dwc:verbatimCoordinates" xlink:type="simple"><named-content content-type="geo-json" specific-use="{&#34;type&#34;:&#34;Point&#34;,&#34;coordinates&#34;:[108.016667,25.850000]}" id="NCID0E3VAK" xlink:type="simple">14°711'N, 101°421'E</named-content></named-content>; on adult moth; 6 Jun 2014; W. Noisripoom, PS, TC, S. Sommai, R. Somnuk (holotype <abbrev xmlns:xlink="http://www.w3.org/1999/xlink" content-type="institution" xlink:title="BIOTEC Bangkok Herbarium" id="ABBRID0EBWAK" xlink:type="simple">BBH</abbrev> 38669 dried culture, ex-type living culture <abbrev xmlns:xlink="http://www.w3.org/1999/xlink" xlink:title="BIOTEC Culture Collection" id="ABBRID0EGWAK" xlink:type="simple">BCC</abbrev> 72638). GenBank: <abbrev xmlns:xlink="http://www.w3.org/1999/xlink" xlink:title="internal transcribed spacers" id="ABBRID0EKWAK" xlink:type="simple">ITS</abbrev> = <ext-link xmlns:xlink="http://www.w3.org/1999/xlink" ext-link-type="gen" xlink:href="MT356076" xlink:type="simple">MT356076</ext-link>, <abbrev xmlns:xlink="http://www.w3.org/1999/xlink" xlink:title="large subunit" id="ABBRID0ETWAK" xlink:type="simple">LSU</abbrev> = <ext-link xmlns:xlink="http://www.w3.org/1999/xlink" ext-link-type="gen" xlink:href="MT356088" xlink:type="simple">MT356088</ext-link>, <italic><abbrev xmlns:xlink="http://www.w3.org/1999/xlink" xlink:title="translation elongation factor" id="ABBRID0E4WAK" xlink:type="simple">TEF</abbrev></italic> = <ext-link xmlns:xlink="http://www.w3.org/1999/xlink" ext-link-type="gen" xlink:href="MT478004" xlink:type="simple">MT478004</ext-link>, <italic>RPB1</italic> = <ext-link xmlns:xlink="http://www.w3.org/1999/xlink" ext-link-type="gen" xlink:href="MT477997" xlink:type="simple">MT477997</ext-link>, <italic>RPB2</italic> = <ext-link xmlns:xlink="http://www.w3.org/1999/xlink" ext-link-type="gen" xlink:href="MT477992" xlink:type="simple">MT477992</ext-link>.</p></tp:treatment-sec><tp:treatment-sec sec-type="etymology" id="SECID0EUXAK"><title>Etymology.</title><p>Refers to the host (<tp:taxon-name><tp:taxon-name-part taxon-name-part-type="family">Tortricidae</tp:taxon-name-part></tp:taxon-name>, <tp:taxon-name><tp:taxon-name-part taxon-name-part-type="order">Lepidoptera</tp:taxon-name-part></tp:taxon-name>) of the fungus.</p></tp:treatment-sec><tp:treatment-sec sec-type="description" id="SECID0EEYAK"><title>Description.</title><p>Anamorph: Specimens examined in this study can be found on the underside of dicotyledonous leaves and palm leaf. The hosts were adult moths, ca. 4–9 × 1–2 mm. Two types of synnemata were produced on insect hosts. Several long synnemata arose at the head and in the middle of the host body, white to cream, up to 5 mm long and ca. 120–150 µm wide, rarely branched, cylindrical to clavate with acute or blunt end. Conidiogenous cells produced along synnemata, monophialidic or polyphialidic. Phialides (5–)6–8(–10) × (1.8–)2–2.7(–3) μm, cylindrical to ellipsoidal with papillate end. Conidia smooth-walled, hyaline, single-celled, fusoid, (2–)2.5–3(–3.2) × (0.8–)1–1.4(–2) µm. Several short synnemata arose on moth body, wings, and legs, white to cream, (197–)200–267(–300) × (15–)17.7–31.6(–40) µm, with diameter of the tip (43–)51.5–73(–75) µm, cylindrical with subglobose or oblong end. Conidiogenous cells produced at the end of synnemata, monophialidic or polyphialidic. Phialides (5–)6.2–8.3(–10) × (1.8–)2–2.5(–3) μm, cylindrical to ellipsoidal with papillate end. Conidia smooth-walled, hyaline, single-celled, fusoid, (1–)1.8–2.7(–3) × 1–2 µm. Phialides and conidia from both long and short synnemata were on the same size range.</p></tp:treatment-sec><tp:treatment-sec sec-type="description" id="SECID0EJYAK"><title>Culture characters.</title><p>Colonies on PDA growing with a diameter of 25–31 mm in 14 days, white (OAC909), circular, flat, entire, reverse pale yellow (OAC858). Mycelium smooth, septate, hyaline. Colonies on OA growing with a diameter of 18–25 mm in 14 days, circular, flat, entire, white (OAC909), reverse brownish yellow (OAC812). Mycelium smooth, septate, hyaline. Conidia and reproductive structures not produced on both, PDA and OA in 14 days.</p><fig id="F4" position="float" orientation="portrait"><object-id xmlns:xlink="http://www.w3.org/1999/xlink" content-type="doi" xlink:type="simple">10.3897/mycokeys.71.55126.figure4</object-id><object-id xmlns:xlink="http://www.w3.org/1999/xlink" content-type="arpha" xlink:type="simple">D229EBEA-48BC-5E1D-9AAD-D64839F0EC96</object-id><label>Figure 4.</label><caption><p><italic><tp:taxon-name><tp:taxon-name-part taxon-name-part-type="genus" reg="Akanthomyces">Akanthomyces</tp:taxon-name-part> <tp:taxon-name-part taxon-name-part-type="species" reg="tortricidarum">tortricidarum</tp:taxon-name-part></tp:taxon-name></italic> (<abbrev xmlns:xlink="http://www.w3.org/1999/xlink" content-type="institution" xlink:title="BIOTEC Bangkok Herbarium" id="ABBRID0EBZAK" xlink:type="simple">BBH</abbrev> 38669, <abbrev xmlns:xlink="http://www.w3.org/1999/xlink" xlink:title="BIOTEC Culture Collection" id="ABBRID0EGZAK" xlink:type="simple">BCC</abbrev> 72638) <bold>A</bold> fungus on adult moth <bold>B, C, N–P</bold> short synnemata <bold>D–F</bold> long synnemata <bold>G–L</bold> phialides from long synnema <bold>M</bold> conidia from long synnema <bold>Q–T</bold> phialides from short synnema <bold>U</bold> conidia from short synnema <bold>V, W</bold> culture on PDA 14 days <bold>W</bold> reverse <bold>X, Y</bold> culture on OA 14 days <bold>Y</bold> reverse. Scale bars: 2 mm (<bold>A</bold>); 200 µm (<bold>B, E</bold>); 100 µm (<bold>C, F</bold>); 500 µm (<bold>D</bold>); 5 µm (<bold>G, M, Q, R, S, T, U</bold>); 2 µm (<bold>H, I, J, K, L</bold>); 30 µm (<bold>N, O, P</bold>); 1 cm (<bold>V, W, X, Y</bold>).</p></caption><graphic xmlns:xlink="http://www.w3.org/1999/xlink" xlink:href="mycokeys-71-001-g004.jpg" position="float" orientation="portrait" xlink:type="simple" id="oo_437785.jpg"><uri content-type="original_file" xlink:type="simple">https://binary.pensoft.net/fig/437785</uri></graphic></fig></tp:treatment-sec><tp:treatment-sec sec-type="distribution" id="SECID0EV1AK"><title>Distribution.</title><p>Thailand, known from various national parks throughout the country.</p></tp:treatment-sec><tp:treatment-sec sec-type="ecology" id="SECID0E11AK"><title>Ecology.</title><p>All specimens are found on the underside of leaves of plants.</p></tp:treatment-sec><tp:treatment-sec sec-type="material" id="SECID0E61AK"><title>Additional specimens examined.</title><p>Thailand. Nakhon Ratchasima Province, Khao Yai National Park, Mo Sing to Nature Trail; <named-content xmlns:xlink="http://www.w3.org/1999/xlink" content-type="dwc:verbatimCoordinates" xlink:type="simple"><named-content content-type="geo-json" specific-use="{&#34;type&#34;:&#34;Point&#34;,&#34;coordinates&#34;:[108.016667,25.850000]}" id="NCID0EI2AK" xlink:type="simple">14°711'N, 101°421'E</named-content></named-content>; on adult moth; 7 Apr 2010; KT, SM, TC, AA, RR (<abbrev xmlns:xlink="http://www.w3.org/1999/xlink" content-type="institution" xlink:title="BIOTEC Bangkok Herbarium" id="ABBRID0EN2AK" xlink:type="simple">BBH</abbrev> 28530, <abbrev xmlns:xlink="http://www.w3.org/1999/xlink" xlink:title="BIOTEC Culture Collection" id="ABBRID0ES2AK" xlink:type="simple">BCC</abbrev> 41868). Nakhon Ratchasima Province, Khao Yai National Park, Mo Sing to Nature Trail; <named-content xmlns:xlink="http://www.w3.org/1999/xlink" content-type="dwc:verbatimCoordinates" xlink:type="simple"><named-content content-type="geo-json" specific-use="{&#34;type&#34;:&#34;Point&#34;,&#34;coordinates&#34;:[108.016667,25.850000]}" id="NCID0EZ2AK" xlink:type="simple">14°711'N, 101°421'E</named-content></named-content>; on adult moth; 11 Nov 2009; KT, SM, TC, RR, M. Sudhadham, AK (<abbrev xmlns:xlink="http://www.w3.org/1999/xlink" content-type="institution" xlink:title="BIOTEC Bangkok Herbarium" id="ABBRID0E52AK" xlink:type="simple">BBH</abbrev> 27283, <abbrev xmlns:xlink="http://www.w3.org/1999/xlink" xlink:title="BIOTEC Culture Collection" id="ABBRID0ED3AK" xlink:type="simple">BCC</abbrev> 40005). Kamphaeng Phet Province, Khlong Lan National Park, Saphan Ton Nature Trail; <named-content xmlns:xlink="http://www.w3.org/1999/xlink" content-type="dwc:verbatimCoordinates" xlink:type="simple"><named-content content-type="geo-json" specific-use="{&#34;type&#34;:&#34;Point&#34;,&#34;coordinates&#34;:[104.350000,19.383333]}" id="NCID0EK3AK" xlink:type="simple">16°203'N, 99°321'E</named-content></named-content>; on adult moth; 6 Nov 2007; KT, SM, PS, BT, RR, AK, WC (<abbrev xmlns:xlink="http://www.w3.org/1999/xlink" content-type="institution" xlink:title="BIOTEC Bangkok Herbarium" id="ABBRID0EP3AK" xlink:type="simple">BBH</abbrev> 23097, <abbrev xmlns:xlink="http://www.w3.org/1999/xlink" xlink:title="BIOTEC Culture Collection" id="ABBRID0EU3AK" xlink:type="simple">BCC</abbrev> 28583).</p></tp:treatment-sec><tp:treatment-sec sec-type="notes" id="SECID0EY3AK"><title>Notes.</title><p><italic><tp:taxon-name><tp:taxon-name-part taxon-name-part-type="genus" reg="Akanthomyces">Akanthomyces</tp:taxon-name-part> <tp:taxon-name-part taxon-name-part-type="species" reg="tortricidarum">tortricidarum</tp:taxon-name-part></tp:taxon-name></italic> is found only in its anamorph state. This species differs from <italic><tp:taxon-name><tp:taxon-name-part taxon-name-part-type="genus" reg="Akanthomyces">A.</tp:taxon-name-part> <tp:taxon-name-part taxon-name-part-type="species" reg="noctuidarum">noctuidarum</tp:taxon-name-part></tp:taxon-name></italic> by having smaller conidia (2–3 × 1 µm) than <italic><tp:taxon-name><tp:taxon-name-part taxon-name-part-type="genus" reg="Akanthomyces">A.</tp:taxon-name-part> <tp:taxon-name-part taxon-name-part-type="species" reg="noctuidarum">noctuidarum</tp:taxon-name-part></tp:taxon-name></italic> (3–6 × 1 µm). Furthermore, the shape of conidia of <italic><tp:taxon-name><tp:taxon-name-part taxon-name-part-type="genus" reg="Akanthomyces">A.</tp:taxon-name-part> <tp:taxon-name-part taxon-name-part-type="species" reg="tortricidarum">tortricidarum</tp:taxon-name-part></tp:taxon-name></italic> is fusoid, while conidia of <italic><tp:taxon-name><tp:taxon-name-part taxon-name-part-type="genus" reg="Akanthomyces">A.</tp:taxon-name-part> <tp:taxon-name-part taxon-name-part-type="species" reg="noctuidarum">noctuidarum</tp:taxon-name-part></tp:taxon-name></italic> is cylindrical with a round end.</p></tp:treatment-sec></tp:taxon-treatment>
